# Supplementary material for: Imaging and Clinical Outcomes with Sentinel Cerebral Embolic Protection During TAVR: A Meta-Analysis of Randomized Trials with Trial Sequential Analysis
Source: J Clin Med. 2026 Jan 22;15(2):914. doi: 10.3390/jcm15020914 (PMC12841812; doi:10.3390/jcm15020914)
Supplement: Supplementary file 1 [file jcm-15-00914-s001.zip]

Archive with 1 entries (1 files):
- jcm-4106139-supplementary.pdf
